# Supplementary material for: Differential In Vitro Effects of SGLT2 Inhibitors on Mitochondrial Oxidative Phosphorylation, Glucose Uptake and Cell Metabolism
Source: Int J Mol Sci. 2022 Jul 19;23(14):7966. doi: 10.3390/ijms23147966 (PMC9319636; doi:10.3390/ijms23147966)
Supplement: Supplementary file 1 [file ijms-23-07966-s001.zip]

Archive with 1 entries (1 files):
- ijms-1714915-supplementary.pdf
